# Supplementary material for: A Novel Infant Formula with Medium- and Long-Chain Triacylglycerols and sn-2 Palmitate Supports Adequate Growth and Lipid Absorption in Healthy Term Infants
Source: Nutrients. 2025 Apr 22;17(9):1401. doi: 10.3390/nu17091401 (PMC12074145; doi:10.3390/nu17091401)
Supplement: Supplementary file 1 [file nutrients-17-01401-s001.zip]

Archive with 1 entries (1 files):
- nutrients-3560501-supplementary.pdf
